# Supplementary material for: Nanoencapsulation of Organic Phase Change Materials in Poly(3,4-Ethylenedioxythiophene) for Energy Storage and Conversion
Source: Polymers (Basel). 2023 Dec 28;16(1):100. doi: 10.3390/polym16010100 (PMC10780879; doi:10.3390/polym16010100)
Supplement: Supplementary file 1 [file polymers-16-00100-s001.zip]

Archive with 1 entries (1 files):
- polymers-2716639-supplementary.pdf
